# Supplementary material for: Metabolic profiling reveals first evidence of fumigating drug plant Peganum harmala in Iron Age Arabia
Source: Commun Biol. 2025 May 23;8:720. doi: 10.1038/s42003-025-08096-7 (PMC12102341; doi:10.1038/s42003-025-08096-7)
Supplement: Supplementary file 4 — Supplementary Data 5 [file 42003_2025_8096_MOESM4_ESM.xlsx]

## Sheet: MRM parameters 
Compounds	Column	Precursor m/z	Product m/z	Dwell time (ms)	Q1 pre-bias (V)	Collision energy (V)	Q3 pre-bias (V)	Retention time scan window (min)
Harmine (+)	Velox SP-C18	213	170.1	3	-14	-30	-18	5,35-7,35
Harmine (+)	Velox SP-C18	213	198.1	3	-14	-23	-22
Harmine (+)	Velox SP-C18	213	169.15	3	-14	-42	-18
Harmane (+)	Velox SP-C18	183.08	115.1	3	-10	-34	-22	5,10-7,10
Harmane (+)	Velox SP-C18	183.08	168.1	3	-10	-28	-17
Harmane (+)	Velox SP-C18	183.08	89.1	3	-10	-52	-19
Coumarin (+)	Velox SP-C18	147.25	91.2	3	-12	-24	-19	7,08-9,08
Coumarin (+)	Velox SP-C18	147.25	103.1	3	-13	-20	-10
Cholesterol (+)	Biphenyl	369.4	147.15	5	-14	-24	-30	11,40-13,40
Cholesterol (+)	Biphenyl	369.4	161.15	5	-14	-22	-10
Cholesterol (+)	Biphenyl	369.4	81.1	5	-14	-40	-14
Cholesterol (+)	Biphenyl	369.4	287.05	5	-18	-13	-32
Cholesterol (+)	Biphenyl	369.4	369.4	5	-14	-10	-30
ß-Sitosterol (+)	Biphenyl	397.4	147.15	5	-12	-27	-28	11,83-13,83
ß-Sitosterol (+)	Biphenyl	397.4	161.25	5	-12	-23	-34
ß-Sitosterol (+)	Biphenyl	397.4	135.25	5	-12	-24	-14
ß-Sitosterol (+)	Biphenyl	397.4	81.1	5	-12	-39	-14
ß-Sitosterol (+)	Biphenyl	397.4	109.15	5	-12	-28	-22
Campesterol (+)	Biphenyl	383.4	161.2	5	-12	-23	-36	11,58-13,58
Campesterol (+)	Biphenyl	383.4	147.2	5	-12	-24	-14
Campesterol (+)	Biphenyl	383.4	109.1	5	-12	-28	-22
Campesterol (+)	Biphenyl	383.4	81.1	5	-12	-40	-16
Campesterol (+)	Biphenyl	383.4	135.2	5	-20	-21	-14
Stigmasterol (+)	Biphenyl	395.3	83.2	5	-12	-22	-18	11,63-13,63
Stigmasterol (+)	Biphenyl	395.3	55.05	5	-12	-52	-22
Stigmasterol (+)	Biphenyl	395.3	147.25	5	-20	-28	-10
Stigmasterol (+)	Biphenyl	395.3	297.2	5	-20	-18	-20
Stigmasterol (+)	Biphenyl	395.3	105.2	5	-12	-53	-22
Sitostanol (+)	Biphenyl	399.3	109.2	5	-20	-26	-10	12,00-14,00
Sitostanol (+)	Biphenyl	399.3	95.15	5	-12	-30	-20
Sitostanol (+)	Biphenyl	399.3	81	5	-20	-38	-14
Sitostanol (+)	Biphenyl	399.3	135.2	5	-12	-25	-14
Sitostanol (+)	Biphenyl	399.3	149.15	5	-18	-21	-10
a-Amyrin (+)	Biphenyl	409.4	95.2	5	-12	-35	-18	11,80-14,07
a-Amyrin (+)	Biphenyl	409.4	231.3	5	-12	-19	-10
a-Amyrin (+)	Biphenyl	409.4	81.1	5	-14	-44	-18
a-Amyrin (+)	Biphenyl	409.4	259.25	5	-10	-17	-18
a-Amyrin (+)	Biphenyl	409.4	109.25	5	-20	-28	-11
ß-Amyrin (+)	Biphenyl	409.4	95.2	5	-12	-35	-18	11,80-14,07
ß-Amyrin (+)	Biphenyl	409.4	231.3	5	-12	-19	-10
ß-Amyrin (+)	Biphenyl	409.4	81.1	5	-14	-44	-18
ß-Amyrin (+)	Biphenyl	409.4	259.25	5	-10	-17	-18
ß-Amyrin (+)	Biphenyl	409.4	109.25	5	-20	-28	-11
